# Supplementary material for: Mechanisms of Cellular Responses of the Natural Alkaloid Caulerpin and Its Similarities with the Lipid-Lowering Agent Fenofibrate in Mytilus galloprovincialis
Source: Toxins (Basel). 2025 Oct 18;17(10):512. doi: 10.3390/toxins17100512 (PMC12567801; doi:10.3390/toxins17100512)
Supplement: Supplementary file 1 [file toxins-17-00512-s001.zip]

Archive with 1 entries (1 files):
- toxins-3728018-supplementary.pdf
